# Supplementary material for: Production of monoclonal antibodies against GPCR using cell-free synthesized GPCR antigen and biotinylated liposome-based interaction assay
Source: Sci Rep. 2015 Jun 10;5:11333. doi: 10.1038/srep11333 (PMC4462149; doi:10.1038/srep11333)
Supplement: Supplementary Information [file srep11333-s2.xls]

## Sheet: Table S2_1st screening
Supplementary Table S2. Mouse anti-DRD1 mAbs
		Primary screening (764 hybridoma clones)								Binding mode analysis (143 clones)			Further characterization (36 clones)
#	Clone	BiLIA				Direct ELISA				Western blotting	Immuno- precipitation	Binding mode‡	Isotype	Affinity§	Immuno- staining (PLA)	Epitope Region	Cross-reactivity against mouse Drd1a¶
		DRD1	Mock	DRD1/ mock†	Ranking (column E)	DRD1	Mock	DRD1/ mock†	Ranking (column I)					Kd (nM)	DRD1 overexpressed HeLa cells
0001	1A1	160	160	1	595	0.105	0.061	1.72131	337
0002	1A2	7012	303	23.1419	24	0.837	0.05	16.74	32	Weak	Positive	C	IgG2a	19.8127	−	C-terminus (411-447)	No
0003	1A3	192	211	0.909953	682	0.561	0.065	8.63077	131
0004	1A4	188	163	1.15337	366	0.096	0.056	1.71429	341
0005	1A5	176	163	1.07975	484	0.065	0.054	1.2037	441
0006	1A6	252	179	1.40782	150	0.756	0.052	14.5385	50	Weak	Negative	W
0007	1A7	164	159	1.03145	556	0.133	0.063	2.11111	295
0008	1A8	424	175	2.42286	108	0.796	0.097	8.20619	141
0009	1A9	168	179	0.938547	665	0.635	0.226	2.80973	254
0010	1A10	184	155	1.1871	318	0.064	0.056	1.14286	467
0011	1A11	164	156	1.05128	526	0.096	0.051	1.88235	323
0012	1A12	144	163	0.883436	695	0.049	0.043	1.13953	471
0013	1B1	156	125	1.248	230	0.068	0.058	1.17241	454
0014	1B2	180	169	1.06509	500	0.148	0.053	2.79245	256
0015	1B3	184	125	1.472	141	0.192	0.055	3.49091	229
0016	1B4	172	149	1.15436	362	0.109	0.07	1.55714	361
0017	1B5	268	177	1.51412	137	0.179	0.068	2.63235	262
0018	1B6	176	189	0.931217	670	0.741	0.146	5.07534	201
0019	1B7	1772	1318	1.34446	173	1.135	0.063	18.0159	23	Positive	Positive	S
0020	1B8	176	153	1.15033	371	0.167	0.532	0.31391	733
0021	1B9	176	170	1.03529	548	0.13	0.071	1.83099	327
0022	1B10	180	166	1.08434	475	0.089	0.055	1.61818	354
0023	1B11	5688	5487	1.03663	546	0.34	0.447	0.760626	699
0024	1B12	168	180	0.933333	668	0.062	0.053	1.16981	456
0025	1C1	252	199	1.26633	212	0.107	0.076	1.40789	387
0026	1C2	204	239	0.853556	704	0.672	0.091	7.38462	159	Non specific	Negative	N
0027	1C3	180	170	1.05882	517	0.175	0.056	3.125	244
0028	1C4	176	157	1.12102	421	0.236	0.102	2.31373	282
0029	1C5	488	511	0.95499	652	0.069	0.056	1.23214	426
0030	1C6	200	202	0.990099	608	0.237	0.399	0.593985	725
0031	1C7	184	156	1.17949	333	0.076	0.062	1.22581	430
0032	1C8	212	168	1.2619	216	0.084	0.059	1.42373	384
0033	1C9	1144	174	6.57471	71	0.787	0.058	13.569	64	Positive	Positive	S
0034	1C10	208	177	1.17514	340	0.099	0.138	0.717391	710
0035	1C11	220	171	1.28655	195	0.217	0.107	2.02804	305
0036	1C12	196	168	1.16667	346	0.615	0.181	3.39779	231
0037	1D1	172	203	0.847291	705	0.653	0.131	4.98473	203
0038	1D2	192	158	1.21519	267	0.076	0.064	1.1875	447
0039	1D3	5008	182	27.5165	16	0.779	0.058	13.431	65	Positive	Positive	S	IgG2b	0.308507	Positive	C-terminus (411-447)	Cross-react
0040	1D4	240	159	1.50943	138	0.38	0.062	6.12903	186	Non specific	Negative	N
0041	1D5	228	180	1.26667	211	0.135	0.06	2.25	287
0042	1D6	448	254	1.76378	123	0.087	0.087	1	563
0043	1D7	204	296	0.689189	724	0.713	0.061	11.6885	87
0044	1D8	900	1083	0.831025	710	0.463	0.396	1.16919	458
0045	1D9	200	174	1.14943	372	0.1	0.059	1.69492	343
0046	1D10	184	166	1.10843	442	0.132	0.058	2.27586	285
0047	1D11	1144	178	6.42697	72	0.68	0.061	11.1475	94
0048	1D12	204	170	1.2	287	0.064	0.057	1.12281	483
0049	1E1	176	154	1.14286	385	0.067	0.062	1.08065	507
0050	1E2	192	162	1.18519	321	0.371	0.066	5.62121	193	Non specific	Negative	N
0051	1E3	212	190	1.11579	428	0.055	0.052	1.05769	526
0052	1E4	176	166	1.06024	511	0.162	0.087	1.86207	326
0053	1E5	196	170	1.15294	367	0.079	0.054	1.46296	376
0054	1E6	196	186	1.05376	523	0.564	0.159	3.54717	227
0055	1E7	232	186	1.24731	232	0.123	0.089	1.38202	390
0056	1E8	248	218	1.13761	395	0.466	0.083	5.61446	194
0057	1E9	2260	198	11.4141	53	1.165	0.061	19.0984	14	Positive	Positive	S	IgG2b	0.218798	Positive	C-terminus (411-447)	Cross-react
0058	1E10	232	178	1.30337	187	0.268	0.076	3.52632	228
0059	1E11	2088	153	13.6471	43	0.518	0.051	10.1569	105	Weak	Positive	C
0060	1E12	204	266	0.766917	718	0.685	0.102	6.71569	175
0061	1F1	1800	174	10.3448	55	0.833	0.052	16.0192	40	Weak	Positive	C
0062	1F2	220	166	1.3253	179	0.071	0.057	1.24561	424
0063	1F3	204	206	0.990291	607	0.144	0.148	0.972973	583
0064	1F4	212	193	1.09845	454	0.379	0.067	5.65672	191
0065	1F5	232	201	1.15423	364	0.07	0.058	1.2069	440
0066	1F6	208	206	1.00971	594	0.051	0.087	0.586207	727
0067	1F7	6860	6986	0.981964	622	0.292	0.393	0.743003	704
0068	1F8	1524	315	4.8381	81	0.958	0.059	16.2373	38	Positive	Positive	S
0069	1F9	212	190	1.11579	429	0.173	0.079	2.18987	291
0070	1F10	204	174	1.17241	343	0.342	0.051	6.70588	176
0071	1F11	204	182	1.12088	422	0.113	0.051	2.21569	290
0072	1F12	240	174	1.37931	157	0.074	0.049	1.5102	369
0073	1G1	160	154	1.03896	544	0.072	0.063	1.14286	468
0074	1G2	216	170	1.27059	208	0.053	0.051	1.03922	533
0075	1G3	208	194	1.07216	488	0.054	0.053	1.01887	548
0076	1G4	360	186	1.93548	120	0.788	0.06	13.1333	68	Weak	Positive	C
0077	1G5	212	206	1.02913	562	0.062	0.059	1.05085	531
0078	1G6	264	218	1.21101	271	0.119	0.069	1.72464	336
0079	1G7	208	425	0.489412	728	0.105	0.063	1.66667	349
0080	1G8	220	214	1.02804	564	0.44	0.078	5.64103	192
0081	1G9	216	190	1.13684	396	0.061	0.058	1.05172	530
0082	1G10	176	174	1.01149	588	0.086	0.056	1.53571	365
0083	1G11	1076	1526	0.705111	721	0.08	0.065	1.23077	428
0084	1G12	1524	661	2.3056	111	0.726	0.05	14.52	52
0085	1H1	132	122	1.08197	480	0.052	0.051	1.01961	547
0086	1H2	188	166	1.13253	401	0.199	0.084	2.36905	278
0087	1H3	164	154	1.06494	501	0.065	0.058	1.12069	485
0088	1H4	1048	153	6.84967	69	1.056	0.059	17.8983	25	Positive	Positive	S
0089	1H5	556	641	0.867395	701	0.479	0.395	1.21266	436
0090	1H6	180	185	0.972973	638	0.784	0.062	12.6452	74	Positive	Negative	I
0091	1H7	204	182	1.12088	423	0.468	0.058	8.06897	144	Non specific	Negative	N
0092	1H8	200	170	1.17647	337	0.678	0.075	9.04	124
0097	2A1	168	155	1.08387	477	0.099	0.052	1.90385	318
0098	2A2	204	191	1.06806	495	0.537	0.083	6.46988	180	Non specific	Negative	N
0099	2A3	184	167	1.1018	449	0.553	0.062	8.91935	127
0100	2A4	180	151	1.19205	308	0.061	0.055	1.10909	489
0101	2A5	200	163	1.22699	254	0.063	0.053	1.18868	446
0102	2A6	220	163	1.34969	170	0.074	0.065	1.13846	472
0103	2A7	188	159	1.18239	325	0.582	0.074	7.86486	149
0104	2A8	184	170	1.08235	479	0.51	0.075	6.8	174
0105	2A9	200	183	1.0929	462	0.089	0.061	1.45902	378
0106	2A10	204	143	1.42657	146	0.079	0.063	1.25397	421
0107	2A11	1512	2131	0.709526	720	0.055	0.051	1.07843	510
0108	2A12	156	156	1	596	0.071	0.045	1.57778	359
0109	2B1	1912	483	3.95859	86	1.02	0.054	18.8889	16	Positive	Positive	S
0110	2B2	176	166	1.06024	512	0.092	0.052	1.76923	333
0111	2B3	168	154	1.09091	463	0.585	0.062	9.43548	115
0112	2B4	384	377	1.01857	578	0.145	0.09	1.61111	357
0113	2B5	176	149	1.18121	327	0.072	0.055	1.30909	405
0114	2B6	1420	509	2.78978	101	0.91	0.052	17.5	28	Positive	Positive	S
0115	2B7	1760	326	5.39877	75	0.859	0.051	16.8431	31	Positive	Positive	S
0116	2B8	460	152	3.02632	97	0.663	0.061	10.8689	98
0117	2B9	176	158	1.11392	434	0.087	0.067	1.29851	410
0118	2B10	2088	206	10.1359	56	1.295	0.055	23.5455	3	Weak	Positive	C	IgG2a	0.149945	Positive	C-terminus (411-447)	Cross-react
0119	2B11	648	731	0.886457	693	0.568	0.328	1.73171	335
0120	2B12	540	524	1.03053	559	0.128	0.096	1.33333	401
0121	2C1	180	178	1.01124	589	0.606	0.066	9.18182	122
0122	2C2	196	166	1.18072	329	0.135	0.054	2.5	269
0123	2C3	200	206	0.970874	639	0.672	0.148	4.54054	210
0124	2C4	180	194	0.927835	672	0.086	0.059	1.45763	379
0125	2C5	192	159	1.20755	279	0.615	0.093	6.6129	178
0126	2C6	184	162	1.1358	397	0.068	0.053	1.28302	414
0127	2C7	1804	1169	1.5432	133	0.959	0.053	18.0943	22	Positive	Positive	S
0128	2C8	5720	162	35.3086	6	1.348	0.063	21.3968	6	Positive	Positive	S	IgG2b	0.0869047	Positive	C-terminus (411-447)	Cross-react
0129	2C9	196	174	1.12644	410	0.534	0.071	7.52113	156
0130	2C10	748	840	0.890476	691	0.17	0.186	0.913978	625
0131	2C11	184	1169	0.157399	734	1.449	0.686	2.11224	294
0132	2C12	188	207	0.908213	683	0.073	0.055	1.32727	403
0133	2D1	152	153	0.993464	605	0.082	0.06	1.36667	395
0134	2D2	240	214	1.1215	418	0.056	0.059	0.949153	600
0135	2D3	5220	153	34.1176	7	0.827	0.054	15.3148	47	Weak	Positive	C	IgG2b	17.0924	Positive	C-terminus (411-447)	No
0136	2D4	6436	6605	0.974413	636	0.287	0.39	0.735897	708
0137	2D5	536	675	0.794074	715	0.174	0.192	0.90625	631
0138	2D6	188	178	1.05618	520	0.667	0.069	9.66667	111
0139	2D7	216	168	1.28571	196	0.906	0.39	2.32308	281
0140	2D8	192	172	1.11628	427	0.127	0.061	2.08197	297
0141	2D9	208	190	1.09474	459	0.839	0.216	3.88426	223
0142	2D10	196	182	1.07692	485	0.13	0.053	2.45283	271
0143	2D11	304	292	1.0411	541	0.111	0.171	0.649123	719
0144	2D12	196	167	1.17365	341	0.173	0.144	1.20139	442
0145	2E1	184	166	1.10843	443	0.505	0.097	5.20619	200	No signal	Negative	W
0146	2E2	220	194	1.13402	400	0.054	0.06	0.9	636
0147	2E3	204	170	1.2	288	0.369	0.507	0.727811	709
0148	2E4	196	190	1.03158	555	0.775	0.083	9.33735	119
0149	2E5	6092	194	31.4021	9	0.733	0.054	13.5741	63	Positive	Positive	S	IgG1	1.76767	Positive	C-terminus (411-447)	Cross-react
0150	2E6	216	182	1.18681	319	0.073	0.052	1.40385	388
0151	2E7	3560	170	20.9412	25	1.001	0.051	19.6275	11	Positive	Positive	S	IgG1	0.885441	Positive	C-terminus (411-447)	Cross-react
0152	2E8	8184	178	45.9775	2	1.055	0.061	17.2951	30	Weak	Positive	C	IgG1	9.11668	Positive	C-terminus (411-447)	Cross-react
0153	2E9	516	178	2.89888	98	0.828	0.06	13.8	58	Weak	Positive	C
0154	2E10	552	154	3.58442	92	1.043	0.051	20.451	10	Positive	Positive	S
0155	2E11	800	677	1.18168	326	0.174	0.126	1.38095	391
0156	2E12	184	163	1.12883	407	0.823	0.435	1.89195	322
0157	2F1	232	190	1.22105	262	0.098	0.059	1.66102	350
0158	2F2	336	210	1.6	129	0.943	0.059	15.9831	41	Positive	Positive	S
0159	2F3	192	166	1.15663	360	0.061	0.055	1.10909	490
0160	2F4	4396	779	5.64313	73	1.287	0.106	12.1415	81	Positive	Positive	S
0161	2F5	292	202	1.44554	144	0.1	0.068	1.47059	374
0162	2F6	236	232	1.01724	581	0.782	0.109	7.17431	167	Non specific	Negative	N
0163	2F7	560	663	0.844646	708	0.988	0.391	2.52685	268
0164	2F8	220	174	1.26437	215	0.439	0.061	7.19672	166	No signal	Negative	W
0165	2F9	616	295	2.08814	116	1.08	0.061	17.7049	26	Positive	Positive	S
0166	2F10	284	166	1.71084	126	0.183	0.061	3	246
0167	2F11	316	291	1.08591	473	0.119	0.079	1.50633	370
0168	2F12	216	180	1.2	289	0.05	0.05	1	564
0169	2G1	240	186	1.29032	191	0.172	0.065	2.64615	261
0170	2G2	856	161	5.31677	76	0.687	0.054	12.7222	72	Weak	Negative	W
0171	2G3	200	158	1.26582	213	0.061	0.059	1.0339	538
0172	2G4	740	275	2.69091	103	0.188	0.099	1.89899	321
0173	2G5	224	182	1.23077	249	0.739	0.069	10.7101	99	Non specific	Negative	N
0174	2G6	208	194	1.07216	489	0.151	0.058	2.60345	264
0175	2G7	200	194	1.03093	557	0.735	0.15	4.9	206	Weak	Negative	W
0176	2G8	2208	162	13.6296	44	0.445	0.061	7.29508	163	Weak	Positive	C
0177	2G9	224	174	1.28736	193	0.185	0.062	2.98387	247
0178	2G10	204	188	1.08511	474	0.1	0.051	1.96078	314
0179	2G11	208	174	1.1954	303	0.054	0.05	1.08	508
0180	2G12	172	166	1.03614	547	0.062	0.051	1.21569	434
0181	2H1	148	109	1.3578	166	0.057	0.052	1.09615	498
0182	2H2	176	166	1.06024	513	0.055	0.053	1.03774	535
0183	2H3	184	150	1.22667	255	0.084	0.056	1.5	371
0184	2H4	196	177	1.10734	446	0.1	0.059	1.69492	344
0185	2H5	248	234	1.05983	515	0.11	0.074	1.48649	372
0186	2H6	312	377	0.827586	711	0.051	0.059	0.864407	654
0187	2H7	256	162	1.58025	130	0.12	0.1	1.2	443
0188	2H8	188	194	0.969072	641	0.817	0.198	4.12626	219
0193	3A1	128	158	0.810127	713	0.086	0.05	1.72	339
0194	3A2	316	165	1.91515	121	0.396	0.051	7.76471	151	No signal	Negative	W
0195	3A3	176	182	0.967033	645	0.187	0.202	0.925743	615
0196	3A4	160	182	0.879121	697	0.256	0.485	0.527835	731
0197	3A5	212	219	0.968037	644	0.066	0.058	1.13793	473
0198	3A6	2552	970	2.63093	105	0.168	0.18	0.933333	611
0199	3A7	208	182	1.14286	386	0.421	0.064	6.57812	179
0200	3A8	184	478	0.384937	730	0.802	0.138	5.81159	187
0201	3A9	216	175	1.23429	247	0.116	0.116	1	565
0202	3A10	212	170	1.24706	234	0.063	0.052	1.21154	437
0203	3A11	208	172	1.2093	275	0.481	0.061	7.88525	148	Non specific	Negative	N
0204	3A12	188	162	1.16049	353	0.051	0.059	0.864407	655
0205	3B1	136	121	1.12397	415	0.074	0.074	1	566
0206	3B2	3748	150	24.9867	19	0.51	0.051	10	107	Weak	Positive	C
0207	3B3	324	157	2.06369	118	0.644	0.063	10.2222	104	Positive	Negative	I
0208	3B4	196	169	1.15976	354	0.491	0.071	6.91549	169
0209	3B5	168	145	1.15862	358	0.074	0.057	1.29825	411
0210	3B6	204	162	1.25926	219	0.299	0.052	5.75	189	No signal	Negative	W
0211	3B7	160	157	1.01911	577	0.056	0.05	1.12	486
0212	3B8	1316	170	7.74118	64	0.492	0.051	9.64706	112
0213	3B9	188	182	1.03297	551	0.804	0.176	4.56818	209	Non specific	Negative	N
0214	3B10	408	190	2.14737	115	0.152	0.594	0.255892	735
0215	3B11	392	144	2.72222	102	0.684	0.053	12.9057	71
0216	3B12	156	158	0.987342	614	0.721	0.217	3.32258	234
0217	3C1	1220	130	9.38462	60	0.105	0.061	1.72131	338
0218	3C2	192	239	0.803347	714	0.497	0.241	2.06224	300
0219	3C3	5400	173	31.2139	10	0.516	0.052	9.92308	108	Weak	Positive	C	IgG2a	2.8211	−	C-terminus (411-447)	No
0220	3C4	4816	275	17.5127	36	0.846	0.059	14.339	56	Weak	Positive	C	IgG2a	48.4543	−	C-terminus (411-447)	No
0221	3C5	184	152	1.21053	273	0.065	0.057	1.14035	470
0222	3C6	176	133	1.32331	180	0.281	0.064	4.39062	215	Non specific	Negative	N
0223	3C7	260	186	1.39785	152	0.635	0.051	12.451	78
0224	3C8	156	117	1.33333	175	0.076	0.086	0.883721	645
0225	3C9	2096	174	12.046	48	1.028	0.062	16.5806	34	Positive	Positive	S	IgG2b	0.0559026	Positive	ECL2 (196-218)	No
0226	3C10	1536	223	6.88789	68	0.933	0.061	15.2951	48	Positive	Positive	S
0227	3C11	172	174	0.988506	610	0.182	0.212	0.858491	657
0228	3C12	248	210	1.18095	328	0.065	0.069	0.942029	606
0229	3D1	164	125	1.312	181	0.324	0.437	0.741419	706
0230	3D2	188	166	1.13253	402	0.075	0.066	1.13636	474
0231	3D3	148	133	1.11278	436	0.073	0.053	1.37736	393
0232	3D4	136	150	0.906667	686	0.309	0.061	5.06557	202
0233	3D5	172	162	1.06173	506	0.406	0.061	6.65574	177
0234	3D6	176	178	0.988764	609	0.09	0.069	1.30435	408
0235	3D7	132	137	0.963504	649	0.06	0.051	1.17647	452
0236	3D8	140	161	0.869565	699	0.088	0.063	1.39683	389
0237	3D9	152	154	0.987013	615	0.251	0.08	3.1375	242
0238	3D10	164	141	1.16312	350	0.083	0.051	1.62745	353
0239	3D11	216	170	1.27059	209	0.191	0.66	0.289394	734
0240	3D12	200	150	1.33333	176	0.082	0.053	1.54717	363
0241	3E1	184	174	1.05747	518	0.505	0.063	8.01587	145
0242	3E2	196	174	1.12644	411	0.107	0.056	1.91071	317
0243	3E3	172	149	1.15436	363	0.084	0.057	1.47368	373
0244	3E4	2368	251	9.43426	59	0.987	0.06	16.45	35	Positive	Positive	S
0245	3E5	180	166	1.08434	476	0.111	0.077	1.44156	382
0246	3E6	144	149	0.966443	646	0.51	0.09	5.66667	190	Non specific	Negative	N
0247	3E7	160	168	0.952381	654	0.592	0.148	4	222	Positive	Positive	S
0248	3E8	176	166	1.06024	514	0.088	0.056	1.57143	360
0249	3E9	244	178	1.37079	160	0.651	0.059	11.0339	95
0250	3E10	168	215	0.781395	716	0.22	0.06	3.66667	225
0251	3E11	184	164	1.12195	417	0.55	0.079	6.96203	168	Non specific	Negative	N
0252	3E12	5436	261	20.8276	26	0.659	0.051	12.9216	70	Weak	Positive	C	IgG2a	18.8735	−	C-terminus (411-447)	No
0253	3F1	152	150	1.01333	584	0.056	0.053	1.0566	528
0254	3F2	208	190	1.09474	460	0.291	0.059	4.9322	204
0255	3F3	168	149	1.12752	408	0.102	0.078	1.30769	406
0256	3F4	156	165	0.945455	661	0.089	0.092	0.967391	585
0257	3F5	324	368	0.880435	696	0.063	0.059	1.0678	517
0258	3F6	176	158	1.11392	435	0.055	0.052	1.05769	527
0259	3F7	180	184	0.978261	629	0.053	0.059	0.898305	637
0260	3F8	320	227	1.40969	149	0.654	0.685	0.954745	593
0261	3F9	156	161	0.968944	642	0.062	0.061	1.01639	557
0262	3F10	5752	282	20.3972	27	1.108	0.054	20.5185	9	Positive	Positive	S	IgG2b	0.0971503	Positive	C-terminus (411-447)	Cross-react
0263	3F11	2948	860	3.42791	94	0.68	0.051	13.3333	67	Positive	Positive	S
0264	3F12	760	166	4.57831	83	0.78	0.049	15.9184	43	Positive	Positive	S
0265	3G1	212	190	1.11579	430	0.064	0.053	1.20755	438
0266	3G2	220	172	1.27907	202	0.505	0.064	7.89062	147
0267	3G3	168	176	0.954545	653	0.054	0.051	1.05882	525
0268	3G4	776	791	0.981037	626	0.118	0.119	0.991597	577
0269	3G5	188	157	1.19745	298	0.07	0.061	1.14754	465
0270	3G6	196	661	0.29652	732	0.68	0.335	2.02985	304
0271	3G7	212	157	1.35032	169	0.686	0.28	2.45	272
0272	3G8	200	194	1.03093	558	0.049	0.053	0.924528	616
0273	3G9	232	158	1.46835	142	0.368	0.07	5.25714	199
0274	3G10	436	328	1.32927	177	0.211	0.137	1.54015	364
0275	3G11	244	161	1.51553	136	0.048	0.051	0.941176	607
0276	3G12	208	165	1.26061	218	0.077	0.339	0.227139	736
0277	3H1	144	126	1.14286	387	0.053	0.05	1.06	523
0278	3H2	180	158	1.13924	392	0.619	0.05	12.38	79	Weak	Negative	W
0279	3H3	184	182	1.01099	592	0.06	0.05	1.2	444
0280	3H4	200	168	1.19048	313	0.918	0.358	2.56425	266
0281	3H5	196	172	1.13953	391	0.596	0.07	8.51429	134
0282	3H6	288	292	0.986301	616	0.05	0.051	0.980392	581
0283	3H7	192	158	1.21519	268	0.824	0.396	2.08081	298
0284	3H8	208	202	1.0297	560	0.075	0.093	0.806452	682
0289	4A1	164	162	1.01235	586	0.18	0.053	3.39623	232
0290	4A2	312	328	0.95122	656	0.152	0.094	1.61702	355
0291	4A3	176	170	1.03529	549	0.184	0.086	2.13953	293
0292	4A4	164	153	1.0719	490	0.086	0.056	1.53571	366
0293	4A5	204	152	1.34211	174	0.495	0.059	8.38983	138
0294	4A6	172	176	0.977273	631	0.134	0.058	2.31034	283
0295	4A7	168	157	1.07006	494	0.545	0.058	9.39655	116
0296	4A8	4720	5199	0.907867	684	0.194	0.102	1.90196	320
0297	4A9	256	190	1.34737	171	0.086	0.074	1.16216	460
0298	4A10	176	141	1.24823	229	0.697	0.052	13.4038	66
0299	4A11	180	157	1.1465	379	0.161	0.051	3.15686	239
0300	4A12	172	159	1.08176	481	0.064	0.05	1.28	415
0301	4B1	192	133	1.44361	145	0.128	0.055	2.32727	280
0302	4B2	301	145	2.07586	117	0.748	0.052	14.3846	55	Positive	Positive	S
0303	4B3	4076	332	12.2771	47	0.923	0.058	15.9138	44	Positive	Positive	S	IgG2b	0.178125	Positive	C-terminus (411-447)	Cross-react
0304	4B4	160	170	0.941176	663	0.066	0.065	1.01538	559
0305	4B5	160	125	1.28	201	0.156	0.172	0.906977	629
0306	4B6	144	121	1.19008	314	0.634	0.07	9.05714	123	Non specific	Negative	N
0307	4B7	144	141	1.02128	572	0.45	0.06	7.5	157	Non specific	Negative	N
0308	4B8	172	141	1.21986	263	0.604	0.067	9.01493	125
0309	4B9	164	149	1.10067	451	0.127	0.064	1.98438	312
0310	4B10	176	137	1.28467	197	0.108	0.074	1.45946	377
0311	4B11	176	129	1.36434	162	0.514	0.067	7.67164	153	No signal	Negative	W
0312	4B12	696	143	4.86713	80	0.669	0.053	12.6226	75
0313	4C1	176	162	1.08642	471	0.052	0.066	0.787879	689
0314	4C2	224	174	1.28736	194	0.128	0.061	2.09836	296
0315	4C3	408	429	0.951049	657	0.138	0.054	2.55556	267
0316	4C4	1768	151	11.7086	51	0.479	0.058	8.25862	140	Weak	Negative	W
0317	4C5	5560	6016	0.924202	674	0.263	0.328	0.801829	685
0318	4C6	168	182	0.923077	676	0.447	0.198	2.25758	286
0319	4C7	156	149	1.04698	533	0.744	0.072	10.3333	101	Non specific	Negative	N
0320	4C8	444	154	2.88312	99	0.967	0.059	16.3898	37	Positive	Positive	S
0321	4C9	180	141	1.2766	204	0.22	0.125	1.76	334
0322	4C10	172	157	1.09554	458	0.082	0.057	1.4386	383
0323	4C11	180	153	1.17647	338	0.103	0.176	0.585227	728
0324	4C12	664	715	0.928671	671	0.453	0.446	1.0157	558
0325	4D1	160	170	0.941176	664	0.102	0.072	1.41667	386
0326	4D2	204	186	1.09677	456	0.057	0.056	1.01786	553
0327	4D3	160	133	1.20301	284	0.138	0.07	1.97143	313
0328	4D4	144	152	0.947368	659	0.123	0.061	2.01639	308
0329	4D5	416	133	3.12782	96	0.851	0.055	15.4727	46	Positive	Positive	S
0330	4D6	172	174	0.988506	611	0.07	0.052	1.34615	399
0331	4D7	156	150	1.04	543	0.137	0.053	2.58491	265
0332	4D8	152	150	1.01333	585	0.168	0.062	2.70968	258
0333	4D9	168	141	1.19149	310	0.202	0.104	1.94231	316
0334	4D10	156	227	0.687225	725	1.139	0.394	2.89086	250
0335	4D11	1944	153	12.7059	46	0.77	0.078	9.87179	110	Weak	Positive	C
0336	4D12	180	144	1.25	227	0.079	0.077	1.02597	543
0337	4E1	164	178	0.921348	678	0.061	0.056	1.08929	502
0338	4E2	204	182	1.12088	424	0.082	0.056	1.46429	375
0339	4E3	172	162	1.06173	507	0.061	0.054	1.12963	477
0340	4E4	176	161	1.09317	461	0.405	0.076	5.32895	197
0341	4E5	164	162	1.01235	587	0.086	0.052	1.65385	352
0342	4E6	148	178	0.831461	709	0.505	0.062	8.14516	142
0343	4E7	152	162	0.938272	666	0.34	0.447	0.760626	700
0344	4E8	180	178	1.01124	590	0.268	0.113	2.37168	277
0345	4E9	172	162	1.06173	508	0.118	0.059	2	310
0346	4E10	152	133	1.14286	388	0.404	0.503	0.803181	684
0347	4E11	1108	1221	0.907453	685	0.206	0.145	1.42069	385
0348	4E12	204	159	1.28302	198	0.058	0.053	1.09434	499
0349	4F1	208	210	0.990476	606	0.9	0.132	6.81818	173
0350	4F2	232	218	1.06422	502	0.724	0.178	4.06742	220	Non specific	Negative	N
0351	4F3	200	162	1.23457	246	0.124	0.091	1.36264	396
0352	4F4	512	669	0.765321	719	0.792	0.627	1.26316	417
0353	4F5	140	182	0.769231	717	0.595	0.077	7.72727	152
0354	4F6	164	125	1.312	182	0.117	0.058	2.01724	306
0355	4F7	172	174	0.988506	612	0.056	0.105	0.533333	730
0356	4F8	2780	153	18.1699	34	1.209	0.064	18.8906	15	Positive	Positive	S	IgG2b	0.336521	Positive	C-terminus (411-447)	Cross-react
0357	4F9	2484	685	3.62628	90	1.329	0.073	18.2055	21	Positive	Positive	S
0358	4F10	2524	140	18.0286	35	1.376	0.054	25.4815	2	Positive	Positive	S	IgG2a	0.179418	Positive	C-terminus (411-447)	Cross-react
0359	4F11	360	152	2.36842	110	0.736	0.051	14.4314	54	Positive	Negative	I
0360	4F12	188	164	1.14634	380	0.054	0.05	1.08	509
0361	4G1	1652	218	7.57798	66	1.328	0.051	26.0392	1	Positive	Positive	S
0362	4G2	940	1018	0.923379	675	0.563	0.336	1.6756	347
0363	4G3	156	181	0.861878	703	0.076	0.083	0.915663	622
0364	4G4	188	173	1.08671	469	0.469	0.068	6.89706	171
0365	4G5	4856	165	29.4303	13	1.165	0.055	21.1818	8	Weak	Positive	C	IgG1	8.19397	Positive	C-terminus (411-447)	Cross-react
0366	4G6	6796	181	37.547	5	1.273	0.056	22.7321	5	Weak	Positive	C	IgG2b	6.92607	Positive	C-terminus (411-447)	Cross-react
0367	4G7	172	174	0.988506	613	0.049	0.053	0.924528	617
0368	4G8	180	174	1.03448	550	0.06	0.06	1	567
0369	4G9	5196	178	29.191	15	0.833	0.061	13.6557	62	Positive	Positive	S	IgG1	1.69252	Positive	C-terminus (411-447)	Cross-react
0370	4G10	2776	186	14.9247	41	0.6	0.05	12	82	Weak	Positive	C
0371	4G11	268	239	1.12134	419	0.079	0.07	1.12857	481
0372	4G12	260	252	1.03175	554	0.323	0.379	0.852243	658
0373	4H1	168	190	0.884211	694	0.07	0.054	1.2963	412
0374	4H2	176	186	0.946237	660	0.055	0.054	1.01852	550
0375	4H3	192	170	1.12941	406	0.8	0.515	1.5534	362
0376	4H4	3948	1055	3.74218	89	1.142	0.059	19.3559	13	Positive	Positive	S
0377	4H5	280	182	1.53846	134	0.122	0.108	1.12963	478
0378	4H6	180	178	1.01124	591	0.051	0.059	0.864407	656
0379	4H7	192	198	0.969697	640	0.054	0.054	1	568
0380	4H8	220	190	1.15789	359	0.407	0.059	6.89831	170	Non specific	Negative	N
0385	5A1	140	116	1.2069	280	0.044	0.047	0.93617	610
0386	5A2	179	151	1.18543	320	0.045	0.046	0.978261	582
0387	5A3	179	163	1.09816	455	0.25	0.089	2.80899	255
0388	5A4	203	163	1.2454	237	0.054	0.062	0.870968	649
0389	5A5	363	353	1.02833	563	0.075	0.06	1.25	422
0390	5A6	182	157	1.15924	356	0.093	0.096	0.96875	584
0391	5A7	159	151	1.05298	524	0.05	0.053	0.943396	605
0392	5A8	194	179	1.0838	478	0.064	0.057	1.12281	484
0393	5A9	213	171	1.24561	236	0.435	0.125	3.48	230
0394	5A10	247	167	1.47904	140	0.418	0.058	7.2069	165
0395	5A11	159	167	0.952096	655	0.467	0.081	5.76543	188
0396	5A12	175	167	1.0479	531	0.052	0.048	1.08333	506
0397	5B1	182	146	1.24658	235	0.295	0.287	1.02787	542
0398	5B2	311	229	1.35808	165	0.092	0.057	1.61404	356
0399	5B3	179	143	1.25175	225	0.058	0.065	0.892308	641
0400	5B4	190	182	1.04396	536	0.057	0.063	0.904762	632
0401	5B5	4236	182	23.2747	23	0.567	0.063	9	126	Positive	Positive	S
0402	5B6	189	154	1.22727	253	0.05	0.049	1.02041	544
0403	5B7	170	174	0.977011	632	0.369	0.207	1.78261	332
0404	5B8	193	157	1.2293	252	0.068	0.085	0.8	686
0405	5B9	232	202	1.14851	375	0.069	0.06	1.15	463
0406	5B10	189	174	1.08621	472	0.049	0.055	0.890909	642
0407	5B11	186	182	1.02198	569	0.049	0.06	0.816667	679
0408	5B12	169	166	1.01807	579	0.055	0.054	1.01852	551
0409	5C1	178	154	1.15584	361	0.461	0.649	0.710324	711
0410	5C2	206	206	1	597	0.062	0.055	1.12727	482
0411	5C3	208	170	1.22353	258	0.053	0.061	0.868852	652
0412	5C4	214	178	1.20225	285	0.054	0.073	0.739726	707
0413	5C5	208	197	1.05584	521	0.056	0.067	0.835821	668
0414	5C6	194	178	1.08989	464	0.107	0.141	0.758865	701
0415	5C7	222	165	1.34545	172	0.498	0.668	0.745509	703
0416	5C8	7654	326	23.4785	22	0.604	0.059	10.2373	102	No signal	Positive	C	IgG2a	29.139	−	C-terminus (411-447)	No
0417	5C9	227	200	1.135	399	0.058	0.059	0.983051	579
0418	5C10	1069	158	6.76582	70	0.366	0.058	6.31034	184	No signal	Negative	W
0419	5C11	323	178	1.81461	122	0.546	0.069	7.91304	146
0420	5C12	218	182	1.1978	293	0.551	0.074	7.44595	158
0421	5D1	190	154	1.23377	248	0.077	0.062	1.24194	425
0422	5D2	210	178	1.17978	331	0.059	0.056	1.05357	529
0423	5D3	184	154	1.19481	304	0.061	0.064	0.953125	594
0424	5D4	2829	304	9.30592	61	0.605	0.07	8.64286	130	Positive	Positive	S
0425	5D5	222	234	0.948718	658	0.499	0.174	2.86782	251
0426	5D6	210	174	1.2069	281	0.047	0.053	0.886792	644
0427	5D7	222	190	1.16842	345	0.046	0.051	0.901961	633
0428	5D8	194	170	1.14118	390	0.251	0.051	4.92157	205	Weak	Negative	W
0429	5D9	218	190	1.14737	376	0.535	0.222	2.40991	275
0430	5D10	200	170	1.17647	339	0.081	0.08	1.0125	562
0431	5D11	315	275	1.14545	381	0.073	0.062	1.17742	451
0432	5D12	3364	344	9.77907	57	0.932	0.052	17.9231	24	Positive	Positive	S
0433	5E1	156	162	0.962963	650	0.059	0.064	0.921875	620
0434	5E2	182	210	0.866667	702	0.052	0.046	1.13043	476
0435	5E3	204	167	1.22156	260	0.05	0.049	1.02041	545
0436	5E4	214	190	1.12632	412	0.054	0.062	0.870968	650
0437	5E5	783	750	1.044	535	0.095	0.069	1.37681	394
0438	5E6	247	178	1.38764	155	0.047	0.051	0.921569	621
0439	5E7	262	235	1.11489	433	0.1	0.104	0.961538	590
0440	5E8	222	182	1.21978	264	0.263	0.058	4.53448	211	Non specific	Negative	N
0441	5E9	242	186	1.30108	188	0.067	0.055	1.21818	432
0442	5E10	206	164	1.2561	222	0.497	0.132	3.76515	224
0443	5E11	461	513	0.898635	689	0.06	0.056	1.07143	514
0444	5E12	211	182	1.15934	355	0.093	0.045	2.06667	299
0445	5F1	144	170	0.847059	707	0.054	0.047	1.14894	464
0446	5F2	218	425	0.512941	727	0.643	0.316	2.03481	302
0447	5F3	214	190	1.12632	413	0.053	0.058	0.913793	626
0448	5F4	231	186	1.24194	241	0.056	0.055	1.01818	552
0449	5F5	226	173	1.30636	184	0.055	0.059	0.932203	612
0450	5F6	239	191	1.25131	226	0.068	0.054	1.25926	419
0451	5F7	9718	820	11.8512	50	1.004	0.055	18.2545	20	Weak	Positive	C	IgG2a	29.2751	−	C-terminus (411-447)	No
0452	5F8	688	344	2	119	0.872	0.056	15.5714	45	Positive	Positive	S
0453	5F9	202	177	1.14124	389	0.063	0.057	1.10526	492
0454	5F10	7731	185	41.7892	4	0.967	0.058	16.6724	33	Weak	Positive	C	IgG2b	9.94925	Positive	C-terminus (411-447)	Cross-react
0455	5F11	1001	250	4.004	85	1.116	0.06	18.6	18	Positive	Positive	S
0456	5F12	184	181	1.01657	582	0.179	0.075	2.38667	276
0457	5G1	178	170	1.04706	532	0.057	0.049	1.16327	459
0458	5G2	182	149	1.22148	261	0.061	0.054	1.12963	479
0459	5G3	186	206	0.902913	687	0.35	0.055	6.36364	182	Non specific	Negative	N
0460	5G4	202	174	1.16092	352	0.057	0.057	1	569
0461	5G5	206	173	1.19075	312	0.057	0.056	1.01786	554
0462	5G6	237	222	1.06757	498	0.056	0.047	1.19149	445
0463	5G7	222	186	1.19355	305	0.114	0.046	2.47826	270
0464	5G8	226	197	1.14721	378	0.055	0.048	1.14583	466
0465	5G9	400	185	2.16216	114	1.057	0.054	19.5741	12	Positive	Positive	S
0466	5G10	234	170	1.37647	158	0.106	0.053	2	311
0467	5G11	226	182	1.24176	242	0.053	0.056	0.946429	603
0468	5G12	762	637	1.19623	301	0.096	0.085	1.12941	480
0469	5H1	146	150	0.973333	637	0.042	0.078	0.538462	729
0470	5H2	178	162	1.09877	452	0.054	0.049	1.10204	495
0471	5H3	202	170	1.18824	316	0.072	0.059	1.22034	431
0472	5H4	210	182	1.15385	365	0.127	0.143	0.888112	643
0473	5H5	217	197	1.10152	450	0.076	0.075	1.01333	561
0474	5H6	204	144	1.41667	147	0.048	0.062	0.774194	695
0475	5H7	191	194	0.984536	618	0.049	0.06	0.816667	680
0476	5H8	197	174	1.13218	404	0.048	0.063	0.761905	698
0481	6A1	203	163	1.2454	238	0.045	0.045	1	570
0482	6A2	167	171	0.976608	633	0.041	0.047	0.87234	648
0483	6A3	179	167	1.07186	491	0.059	0.063	0.936508	609
0484	6A4	191	167	1.14371	384	0.052	0.058	0.896552	638
0485	6A5	463	1303	0.355334	731	0.049	0.058	0.844828	662
0486	6A6	191	183	1.04372	537	0.33	0.136	2.42647	274
0487	6A7	203	163	1.2454	239	0.053	0.053	1	571
0488	6A8	3167	167	18.9641	32	0.666	0.057	11.6842	88	Positive	Positive	S
0489	6A9	171	151	1.13245	403	0.053	0.069	0.768116	696
0490	6A10	199	167	1.19162	309	0.041	0.064	0.640625	721
0491	6A11	199	191	1.04188	540	0.046	0.048	0.958333	592
0492	6A12	188	148	1.27027	210	0.059	0.05	1.18	448
0493	6B1	178	158	1.12658	409	0.103	0.1	1.03	541
0494	6B2	3417	1327	2.57498	106	0.585	0.069	8.47826	135
0495	6B3	153	158	0.968354	643	0.071	0.07	1.01429	560
0496	6B4	212	125	1.696	127	0.227	0.149	1.52349	367
0497	6B5	173	145	1.1931	306	0.077	0.061	1.2623	418
0498	6B6	170	137	1.24088	244	0.106	0.085	1.24706	423
0499	6B7	247	178	1.38764	156	0.051	0.057	0.894737	640
0500	6B8	559	466	1.19957	291	0.121	0.135	0.896296	639
0501	6B9	835	158	5.28481	77	0.738	0.069	10.6957	100	Positive	Positive	S
0502	6B10	239	157	1.52229	135	0.507	0.069	7.34783	161
0503	6B11	182	170	1.07059	492	0.06	0.071	0.84507	661
0504	6B12	175	152	1.15132	369	0.423	0.607	0.69687	713
0505	6C1	162	149	1.08725	468	0.054	0.053	1.01887	549
0506	6C2	198	194	1.02062	574	0.296	0.165	1.79394	329
0507	6C3	206	182	1.13187	405	0.299	0.134	2.23134	289
0508	6C4	186	182	1.02198	570	0.119	0.188	0.632979	723
0509	6C5	194	174	1.11494	431	0.267	0.099	2.69697	259
0510	6C6	198	162	1.22222	259	0.091	0.101	0.90099	635
0511	6C7	421	409	1.02934	561	0.058	0.061	0.95082	596
0512	6C8	1400	1436	0.97493	635	0.461	0.608	0.758224	702
0513	6C9	404	170	2.37647	109	0.494	0.068	7.26471	164
0514	6C10	204	170	1.2	290	0.055	0.067	0.820896	675
0515	6C11	190	186	1.02151	571	0.049	0.061	0.803279	683
0516	6C12	203	168	1.20833	276	0.551	0.072	7.65278	154
0517	6D1	194	162	1.19753	296	0.055	0.053	1.03774	536
0518	6D2	202	182	1.10989	438	0.051	0.053	0.962264	589
0519	6D3	178	166	1.07229	486	0.417	0.638	0.653605	718
0520	6D4	188	182	1.03297	552	0.099	0.073	1.35616	397
0521	6D5	198	174	1.13793	393	0.076	0.059	1.28814	413
0522	6D6	214	174	1.22989	251	0.048	0.058	0.827586	671
0523	6D7	206	158	1.3038	186	0.046	0.049	0.938776	608
0524	6D8	186	214	0.869159	700	0.06	0.055	1.09091	501
0525	6D9	206	198	1.0404	542	0.32	0.073	4.38356	216	Non specific	Negative	N
0526	6D10	218	190	1.14737	377	0.124	0.061	2.03279	303
0527	6D11	185	206	0.898058	690	0.14	0.048	2.91667	249
0528	6D12	225	191	1.17801	335	0.099	0.052	1.90385	319
0529	6E1	169	166	1.01807	580	0.304	0.057	5.33333	196
0530	6E2	178	166	1.07229	487	0.088	0.065	1.35385	398
0531	6E3	4213	4108	1.02556	565	0.413	0.504	0.819444	677
0532	6E4	189	177	1.0678	496	0.058	0.061	0.95082	597
0533	6E5	212	169	1.25444	223	0.052	0.052	1	572
0534	6E6	206	202	1.0198	576	0.443	0.17	2.60588	263
0535	6E7	210	214	0.981308	625	0.477	0.163	2.92638	248
0536	6E8	222	198	1.12121	420	0.062	0.051	1.21569	435
0537	6E9	3178	165	19.2606	30	0.779	0.065	11.9846	83	Positive	Positive	S
0538	6E10	859	933	0.920686	680	0.338	0.435	0.777011	694
0539	6E11	234	185	1.26486	214	0.06	0.045	1.33333	402
0540	6E12	6391	144	44.3819	3	0.831	0.045	18.4667	19	Weak	Positive	C	IgG2b	5.13546	−	C-terminus (411-447)	Cross-react
0541	6F1	165	169	0.976331	634	0.056	0.046	1.21739	433
0542	6F2	222	222	1	598	0.419	0.502	0.834661	669
0543	6F3	202	166	1.21687	265	0.053	0.051	1.03922	534
0544	6F4	218	182	1.1978	294	0.058	0.061	0.95082	598
0545	6F5	209	174	1.20115	286	0.051	0.052	0.980769	580
0546	6F6	248	1671	0.148414	735	0.888	1.007	0.881827	646
0547	6F7	4867	188	25.8883	18	0.995	0.057	17.4561	29	Positive	Positive	S	IgG2b	0.13071	Positive	C-terminus (411-447)	Cross-react
0548	6F8	205	206	0.995146	604	0.08	0.055	1.45455	380
0549	6F9	2505	656	3.8186	88	1.004	0.063	15.9365	42	Positive	Positive	S
0550	6F10	221	178	1.24157	243	0.072	0.063	1.14286	469
0551	6F11	229	478	0.479079	729	1.008	0.108	9.33333	120	Non specific	Negative	N
0552	6F12	3563	188	18.9521	33	1.078	0.046	23.4348	4	Positive	Positive	S	IgG2b	0.155542	Positive	C-terminus (411-447)	Cross-react
0553	6G1	194	182	1.06593	499	0.089	0.129	0.689922	714
0554	6G2	214	218	0.981651	623	0.553	0.449	1.23163	427
0555	6G3	194	190	1.02105	573	0.392	0.061	6.42623	181
0556	6G4	218	170	1.28235	199	0.055	0.055	1	573
0557	6G5	2711	186	14.5753	42	0.849	0.048	17.6875	27	Positive	Positive	S
0558	6G6	206	194	1.06186	504	0.083	0.05	1.66	351
0559	6G7	5346	182	29.3736	14	0.683	0.047	14.5319	51	Positive	Positive	S	IgG1	0.464663	−	C-terminus (411-447)	Cross-react
0560	6G8	807	754	1.07029	493	0.12	0.072	1.66667	348
0561	6G9	211	165	1.27879	203	0.065	0.059	1.10169	496
0562	6G10	206	174	1.18391	323	0.058	0.054	1.07407	512
0563	6G11	201	185	1.08649	470	0.063	0.058	1.08621	504
0564	6G12	297	255	1.16471	348	0.175	0.062	2.82258	253
0565	6H1	170	162	1.04938	528	0.05	0.045	1.11111	488
0566	6H2	206	150	1.37333	159	0.37	0.076	4.86842	207
0567	6H3	190	166	1.14458	382	0.055	0.058	0.948276	601
0568	6H4	5046	170	29.6824	12	0.825	0.069	11.9565	84	Positive	Positive	S	IgG2b	0.293284	Positive	C-terminus (411-447)	Cross-react
0569	6H5	1083	633	1.7109	125	0.851	0.065	13.0923	69	Positive	Positive	S
0570	6H6	178	174	1.02299	566	0.055	0.061	0.901639	634
0571	6H7	2009	153	13.1307	45	0.651	0.059	11.0339	96	No signal	Positive	C
0572	6H8	320	182	1.75824	124	0.602	0.069	8.72464	129
0577	7A1	186	154	1.20779	277	0.058	0.058	1	574
0578	7A2	188	157	1.19745	299	0.049	0.053	0.924528	618
0579	7A3	266	162	1.64198	128	0.46	0.063	7.30159	162	Positive	Negative	I
0580	7A4	267	210	1.27143	207	0.068	0.075	0.906667	630
0581	7A5	1305	263	4.96198	79	0.552	0.059	9.35593	118	Positive	Negative	I
0582	7A6	188	182	1.03297	553	0.057	0.053	1.07547	511
0583	7A7	198	174	1.13793	394	0.411	0.327	1.25688	420
0584	7A8	197	194	1.01546	583	0.052	0.063	0.825397	673
0585	7A9	194	162	1.19753	297	0.069	0.059	1.16949	457
0586	7A10	186	190	0.978947	628	0.048	0.058	0.827586	672
0587	7A11	178	178	1	599	0.05	0.061	0.819672	676
0588	7A12	191	140	1.36429	163	0.048	0.057	0.842105	664
0589	7B1	166	158	1.05063	527	0.061	0.057	1.07018	516
0590	7B2	197	145	1.35862	164	0.188	0.066	2.84848	252
0591	7B3	177	148	1.19595	302	0.06	0.066	0.909091	628
0592	7B4	174	177	0.983051	621	0.059	0.07	0.842857	663
0593	7B5	198	173	1.14451	383	0.054	0.065	0.830769	670
0594	7B6	175	166	1.05422	522	0.094	0.05	1.88	324
0595	7B7	616	174	3.54023	93	0.523	0.061	8.57377	132
0596	7B8	195	149	1.30872	183	0.29	0.087	3.33333	233
0597	7B9	182	166	1.09639	457	0.068	0.058	1.17241	455
0598	7B10	564	572	0.986014	617	0.081	0.076	1.06579	518
0599	7B11	158	145	1.08966	466	0.048	0.06	0.8	687
0600	7B12	454	136	3.33824	95	0.713	0.052	13.7115	59
0601	7C1	213	178	1.19663	300	0.08	0.06	1.33333	400
0602	7C2	682	178	3.83146	87	0.444	0.047	9.44681	114
0603	7C3	193	166	1.16265	351	0.345	0.125	2.76	257
0604	7C4	206	186	1.10753	444	0.055	0.069	0.797101	688
0605	7C5	205	242	0.847107	706	0.101	0.07	1.44286	381
0606	7C6	210	178	1.17978	332	0.094	0.059	1.59322	358
0607	7C7	198	198	1	600	0.051	0.048	1.0625	521
0608	7C8	186	153	1.21569	266	0.069	0.053	1.30189	409
0609	7C9	209	153	1.36601	161	0.121	0.06	2.01667	307
0610	7C10	233	149	1.56376	132	0.102	0.057	1.78947	330
0611	7C11	182	178	1.02247	568	0.086	0.07	1.22857	429
0612	7C12	183	155	1.18065	330	0.321	0.066	4.86364	208
0613	7D1	208	140	1.48571	139	0.065	0.056	1.16071	461
0614	7D2	204	184	1.1087	441	0.052	0.063	0.825397	674
0615	7D3	189	164	1.15244	368	0.051	0.048	1.0625	522
0616	7D4	194	186	1.04301	539	0.06	0.061	0.983607	578
0617	7D5	218	194	1.12371	416	0.115	0.108	1.06481	519
0618	7D6	222	170	1.30588	185	0.053	0.048	1.10417	493
0619	7D7	205	170	1.20588	282	0.05	0.049	1.02041	546
0620	7D8	189	162	1.16667	347	0.064	0.062	1.03226	539
0621	7D9	177	190	0.931579	669	0.143	0.241	0.593361	726
0622	7D10	198	157	1.26115	217	0.583	0.178	3.27528	236
0623	7D11	189	178	1.0618	505	0.493	0.067	7.35821	160	Non specific	Negative	N
0624	7D12	196	160	1.225	256	0.655	0.046	14.2391	57	Weak	Negative	W
0625	7E1	3066	161	19.0435	31	0.364	0.068	5.35294	195	No signal	Positive	C
0626	7E2	182	174	1.04598	534	0.383	0.196	1.95408	315
0627	7E3	189	177	1.0678	497	0.051	0.054	0.944444	604
0628	7E4	206	170	1.21176	270	0.192	0.246	0.780488	693
0629	7E5	2488	223	11.157	54	0.866	0.06	14.4333	53	Positive	Positive	S
0630	7E6	215	177	1.21469	269	0.064	0.05	1.28	416
0631	7E7	219	174	1.25862	221	0.214	0.051	4.19608	218	No signal	Negative	W
0632	7E8	222	210	1.05714	519	0.053	0.053	1	575
0633	7E9	936	994	0.94165	662	0.647	0.671	0.964232	588
0634	7E10	202	202	1	601	0.055	0.059	0.932203	613
0635	7E11	202	170	1.18824	317	0.701	0.111	6.31532	183
0636	7E12	200	160	1.25	228	0.076	0.045	1.68889	345
0637	7F1	214	194	1.10309	448	0.069	0.05	1.38	392
0638	7F2	193	182	1.06044	510	0.287	0.091	3.15385	240
0639	7F3	266	271	0.98155	624	0.589	0.679	0.867452	653
0640	7F4	198	196	1.0102	593	0.055	0.058	0.948276	602
0641	7F5	210	198	1.06061	509	0.057	0.06	0.95	599
0642	7F6	206	232	0.887931	692	0.519	0.162	3.2037	237
0643	7F7	223	185	1.20541	283	0.582	0.138	4.21739	217
0644	7F8	262	214	1.2243	257	0.056	0.056	1	576
0645	7F9	9011	990	9.10202	62	0.971	0.06	16.1833	39	Weak	Positive	C
0646	7F10	1230	158	7.78481	63	0.638	0.054	11.8148	86
0647	7F11	191	194	0.984536	619	0.785	0.343	2.28863	284
0648	7F12	194	152	1.27632	205	0.079	0.046	1.71739	340
0649	7G1	185	157	1.17834	334	0.413	0.206	2.00485	309
0650	7G2	230	170	1.35294	168	0.058	0.052	1.11538	487
0651	7G3	526	457	1.15098	370	0.109	0.058	1.87931	325
0652	7G4	199	180	1.10556	447	0.384	0.086	4.46512	214
0653	7G5	242	194	1.24742	231	0.611	0.506	1.20751	439
0654	7G6	186	202	0.920792	679	0.178	0.151	1.17881	449
0655	7G7	197	170	1.15882	357	0.048	0.052	0.923077	619
0656	7G8	221	190	1.16316	349	0.054	0.059	0.915254	623
0657	7G9	218	210	1.0381	545	0.171	0.083	2.06024	301
0658	7G10	734	1051	0.698382	722	0.135	0.126	1.07143	515
0659	7G11	214	170	1.25882	220	0.049	0.074	0.662162	717
0660	7G12	4091	156	26.2244	17	0.624	0.077	8.1039	143	No signal	Positive	C
0661	7H1	166	166	1	602	0.05	0.074	0.675676	716
0662	7H2	186	166	1.12048	426	0.049	0.045	1.08889	503
0663	7H3	174	182	0.956044	651	0.512	0.058	8.82759	128
0664	7H4	200	174	1.14943	373	0.059	0.061	0.967213	586
0665	7H5	194	300	0.646667	726	0.176	0.056	3.14286	241
0666	7H6	170	170	1	603	0.676	0.865	0.781503	692
0667	7H7	198	142	1.39437	153	0.669	0.066	10.1364	106	No signal	Negative	W
0668	7H8	369	162	2.27778	112	0.724	0.058	12.4828	77
0673	8A1	154	166	0.927711	673	0.05	0.052	0.961538	591
0674	8A2	162	154	1.05195	525	0.346	0.488	0.709016	712
0675	8A3	705	141	5	78	0.599	0.063	9.50794	113	Positive	Negative	I
0676	8A4	198	166	1.19277	307	0.067	0.061	1.09836	497
0677	8A5	183	141	1.29787	189	0.048	0.057	0.842105	665
0678	8A6	1243	170	7.31176	67	0.664	0.057	11.6491	89	Positive	Negative	I
0679	8A7	190	149	1.27517	206	0.068	0.066	1.0303	540
0680	8A8	291	296	0.983108	620	0.069	0.061	1.13115	475
0681	8A9	186	158	1.17722	336	0.052	0.066	0.787879	690
0682	8A10	182	129	1.41085	148	0.046	0.071	0.647887	720
0683	8A11	210	239	0.878661	698	0.264	0.2	1.32	404
0684	8A12	186	154	1.20779	278	0.058	0.053	1.09434	500
0685	8B1	154	130	1.18462	322	0.16	0.151	1.0596	524
0686	8B2	194	178	1.08989	465	0.4	0.669	0.597907	724
0687	8B3	361	332	1.08735	467	0.052	0.066	0.787879	691
0688	8B4	608	596	1.02013	575	0.131	0.073	1.79452	328
0689	8B5	7042	458	15.3755	39	0.673	0.059	11.4068	91	No signal	Positive	C	IgG2a	27.042	−	C-terminus (411-447)	No
0690	8B6	1392	182	7.64835	65	0.779	0.057	13.6667	61	Positive	Positive	S
0691	8B7	193	170	1.13529	398	0.059	0.057	1.03509	537
0692	8B8	175	162	1.08025	483	0.479	0.317	1.51104	368
0693	8B9	1721	145	11.869	49	0.786	0.069	11.3913	92	Positive	Positive	S
0694	8B10	201	157	1.28025	200	0.373	0.07	5.32857	198
0695	8B11	173	165	1.04848	530	0.05	0.059	0.847458	660
0696	8B12	2703	162	16.6852	37	0.856	0.068	12.5882	76	Positive	Positive	S
0697	8C1	198	142	1.39437	154	0.472	0.051	9.2549	121
0698	8C2	908	166	5.46988	74	0.431	0.051	8.45098	136	No signal	Negative	W
0699	8C3	6531	141	46.3191	1	0.547	0.064	8.54688	133	Weak	Positive	C	IgG2b	8.08442	Positive	C-terminus (411-447)	Cross-react
0700	8C4	201	166	1.21084	272	0.059	0.072	0.819444	678
0701	8C5	2740	2626	1.04341	538	0.186	0.069	2.69565	260
0702	8C6	190	157	1.21019	274	0.051	0.06	0.85	659
0703	8C7	206	174	1.18391	324	0.051	0.056	0.910714	627
0704	8C8	212	178	1.19101	311	0.076	0.07	1.08571	505
0705	8C9	202	190	1.06316	503	0.144	0.211	0.682464	715
0706	8C10	6073	198	30.6717	11	0.525	0.069	7.6087	155	Positive	Positive	S	IgG1	2.5989	Positive	C-terminus (411-447)	No
0707	8C11	3657	182	20.0934	28	1.067	0.065	16.4154	36	Positive	Positive	S	IgG2b	0.188101	Positive	C-terminus (411-447)	Cross-react
0708	8C12	347	279	1.24373	240	0.164	0.148	1.10811	491
0709	8D1	657	138	4.76087	82	0.421	0.05	8.42	137	No signal	Negative	W
0710	8D2	1067	1091	0.978002	630	0.194	0.062	3.12903	243
0711	8D3	214	190	1.12632	414	0.064	0.058	1.10345	494
0712	8D4	242	202	1.19802	292	0.095	0.082	1.15854	462
0713	8D5	206	295	0.698305	723	0.752	0.853	0.881594	647
0714	8D6	612	214	2.85981	100	0.753	0.061	12.3443	80	Positive	Positive	S
0715	8D7	190	162	1.17284	342	0.436	0.137	3.18248	238
0716	8D8	835	194	4.30412	84	0.42	0.054	7.77778	150	No signal	Negative	W
0717	8D9	214	158	1.35443	167	0.06	0.063	0.952381	595
0718	8D10	214	166	1.28916	192	0.501	0.073	6.86301	172	Non specific	Negative	N
0719	8D11	178	174	1.02299	567	0.65	0.216	3.00926	245
0720	8D12	3072	153	20.0784	29	1	0.047	21.2766	7	Positive	Positive	S	IgG2b	0.277931	Positive	C-terminus (411-447)	Cross-react
0721	8E1	5265	341	15.4399	38	0.739	0.065	11.3692	93	Positive	Positive	S
0722	8E2	220	170	1.29412	190	0.05	0.048	1.04167	532
0723	8E3	206	186	1.10753	445	0.054	0.103	0.524272	732
0724	8E4	214	202	1.05941	516	0.059	0.055	1.07273	513
0725	8E5	219	178	1.23034	250	0.484	0.132	3.66667	226
0726	8E6	218	186	1.17204	344	0.06	0.059	1.01695	556
0727	8E7	4811	198	24.298	21	0.515	0.052	9.90385	109	No signal	Positive	C
0728	8E8	222	178	1.24719	233	0.62	0.154	4.02597	221
0729	8E9	193	168	1.14881	374	0.107	0.06	1.78333	331
0730	8E10	2188	188	11.6383	52	0.477	0.057	8.36842	139	No signal	Positive	C
0731	8E11	214	222	0.963964	647	0.592	0.798	0.741855	705
0732	8E12	267	170	1.57059	131	0.45	0.044	10.2273	103
0733	8F1	162	146	1.10959	439	0.05	0.047	1.06383	520
0734	8F2	462	174	2.65517	104	0.632	0.058	10.8966	97
0735	8F3	470	186	2.52688	107	0.45	0.048	9.375	117
0736	8F4	239	170	1.40588	151	0.077	0.059	1.30508	407
0737	8F5	202	1578	0.12801	736	0.603	0.256	2.35547	279
0738	8F6	194	1128	0.171986	733	0.662	0.147	4.5034	212
0739	8F7	370	454	0.814978	712	0.232	0.07	3.31429	235
0740	8F8	198	178	1.11236	437	0.123	0.057	2.15789	292
0741	8F9	419	189	2.21693	113	0.702	0.061	11.5082	90	Positive	Negative	I
0742	8F10	2778	184	15.0978	40	1.007	0.054	18.6481	17	Weak	Positive	C	IgG2b	12.2769	−	C-terminus (411-447)	No
0743	8F11	1682	178	9.44944	58	0.572	0.045	12.7111	73	No signal	Negative	W
0744	8F12	194	174	1.11494	432	0.228	0.262	0.870229	651
0745	8G1	251	272	0.922794	677	0.054	0.059	0.915254	624
0746	8G2	568	158	3.59494	91	0.583	0.093	6.26882	185	Weak	Negative	W
0747	8G3	189	210	0.9	688	0.056	0.058	0.965517	587
0748	8G4	1022	912	1.12061	425	0.797	0.067	11.8955	85	Weak	Positive	C
0749	8G5	210	170	1.23529	245	0.357	0.212	1.68396	346
0750	8G6	202	206	0.980583	627	0.089	0.052	1.71154	342
0751	8G7	218	182	1.1978	295	0.125	0.056	2.23214	288
0752	8G8	4493	182	24.6868	20	0.858	0.058	14.7931	49	Weak	Positive	C	IgG2a	14.3494	−	C-terminus (411-447)	No
0753	8G9	226	190	1.18947	315	0.057	0.068	0.838235	667
0754	8G10	213	197	1.08122	482	0.047	0.074	0.635135	722
0755	8G11	213	221	0.963801	648	0.753	0.895	0.841341	666
0756	8G12	208	166	1.25301	224	0.077	0.095	0.810526	681
0757	8H1	162	146	1.10959	440	0.053	0.045	1.17778	450
0758	8H2	182	194	0.938144	667	0.054	0.046	1.17391	453
0759	8H3	170	162	1.04938	529	0.545	0.71	0.767606	697
0760	8H4	206	141	1.46099	143	0.12	0.049	2.44898	273
0761	8H5	5959	182	32.7418	8	0.793	0.058	13.6724	60	Positive	Positive	S	IgG2a	0.442323	Positive	C-terminus (411-447)	Cross-react
0762	8H6	182	198	0.919192	681	0.665	0.148	4.49324	213
0763	8H7	182	137	1.32847	178	0.092	0.099	0.929293	614
0764	8H8	178	162	1.09877	453	0.057	0.056	1.01786	555
† Specific binding signals (DRD1 / mock ratio > 10) were highlighted.
‡ Judgement of binding mode was shown the table below.
Symbols	Description		Western blotting		Immunoprecipitation
C	Conformation sensitve		Weak or No signal		Positive
S	Surface epitope binding		Positive		Positive
I	Inner epitope binding		Positive		Negative
W	Weak/ no binding		Weak or No signal		Negative
N	Non specific binding		Non-specific bands		Negative
§ Affinity was determined by Scatchard plot with ELISA.
¶ The mAbs examined did not react with human DRD2, DRD3, DRD5, mouse Drd4 and Drd5.
